# Supplementary material for: Decreased salivary α-amylase activity responding to citric acid stimulation in Myasthenia gravis with malnutrition
Source: PLoS One. 2022 Jun 15;17(6):e0269621. doi: 10.1371/journal.pone.0269621 (PMC9200330; doi:10.1371/journal.pone.0269621)
Supplement: S1 Data — (XLSX) [file pone.0269621.s001.xlsx]

## Sheet: Sheet1
NUMBER	Gender	Age	BMI	SFR(mL/min)		Percent change	Ratio of SFR	pH		Percent change	Ratio of pH	sAA activity(U/mL)		Percent change	Ratio of sAA activity	TPD(mg/mL)		Percent change	Ratio of TPD	Ca2+(mg/dL)		Percent change	Ratio of Ca2+	Cl-（mg/dL）		Percent change	Ratio of Cl-
				Pre-acid stimulation	Post-acid stimulation		(post- VS pre-)	Pre-acid stimulation	Post-acid stimulation		(post- VS pre-)	Pre-acid stimulation	Post-acid stimulation		(post- VS pre-)	Pre-acid stimulation	Post-acid stimulation		(post- VS pre-)	Pre-acid stimulation	Post-acid stimulation		(post- VS pre-)	Pre-acid stimulation	Post-acid stimulation		(post- VS pre-)
1	F	20<=AGE<30	18.24	1.756	1.8804	7.08428	1.07084	6.77	7.06	4.2836	1.04284	624.665	586.388	-6.1276	0.938724	1.3156	0.6862	-47.8413	0.521587	1.7567	3.4676	97.3928	1.97393	50.5711	53.1831	5.16501	1.05165
2	F	40<=AGE<50	20.36	1.952	2.0572	5.38934	1.05389	7.02	7.06	0.569801	1.0057	267.655	323.212	20.757	1.20757	0.337	0.339	0.593472	1.00593	1.1873	2.2277	87.6274	1.87627	15.1648	20.5826	35.7262	1.35726
3	M	20<=AGE<30	20.02	0.965	1.46	51.2953	1.51295	7.11	7.28	2.391	1.02391	783.94	505.036	-35.5772	0.644228	1.222	0.491	-59.82	0.4018	5.3144	5.0731	-4.54049	0.954595	66.9746	35.7938	-46.5562	0.534438
4	M	30<=AGE<40	23.69	1.8225	2.1688	19.0014	1.19001	6.47	6.69	3.40031	1.034	67.0065	69.3023	3.42623	1.03426	0.257	0.058	-77.4319	0.225681	7.4061	4.0036	-45.9419	0.540581	46.4648	57.7564	24.3014	1.24301
5	F	20<=AGE<30	20.98	0.678	0.7128	5.13274	1.05133	6.34	6.38	0.630915	1.00631	262.604	314.029	19.5826	1.19583	0.8105	1.0082	24.3924	1.24392	4.3367	7.763	79.0071	1.79007	41.1873	43.5806	5.81077	1.05811
6	M	40<=AGE<50	21.32	1.241	1.3068	5.30218	1.05302	7.12	7.16	0.561798	1.00562	532.125	465.09	-12.5978	0.874022	0.9403	0.87	-7.47634	0.925237	1.5231	3.076	101.957	2.01957	62.8013	48.6623	-22.5139	0.774861
7	F	20<=AGE<30	22.11	1.682	0.7144	-57.5268	0.424732	6.63	7.3	10.1056	1.10106	273.624	484.374	77.0217	1.77022	0.9257	1.0423	12.5959	1.12596	1.1114	1.8928	70.3077	1.70308	41.5871	45.1606	8.59281	1.08593
8	F	20<=AGE<30	20.18	1.131	1.0576	-6.48983	0.935102	7.23	7.31	1.1065	1.01107	484.374	515.137	6.35109	1.06351	1.0219	1.4158	38.5458	1.38546	1.9677	4.01165	103.875	2.03875	36.9679	51.8337	40.2127	1.40213
9	F	20<=AGE<30	19.89	0.5445	0.5624	3.28742	1.03287	6.2	6.5	4.83871	1.04839	449.268	340.425	-24.2268	0.757732	2.8486	1.7246	-39.458	0.60542	10.8624	13.0772	20.3896	1.2039	84.6545	92.5561	9.33394	1.09334
10	M	30<=AGE<40	19.87	1.156	1.46	26.2976	1.26298	6.56	6.72	2.43902	1.02439	403.424	375.865	-6.83137	0.931686	1.2463	0.9316	-25.2507	0.747493	2.6234	5.2117	98.662	1.98662	49.1119	52.9622	7.83985	1.0784
11	F	20<=AGE<30	20.23	1.7295	1.5544	-10.1243	0.898757	6.82	6.88	0.879765	1.0088	20.654	30.6061	48.1849	1.48185	0.3701	0.2495	-32.5858	0.674142	1.4463	2.1526	48.835	1.48835	45.2347	41.9091	-7.35188	0.926481
12	M	20<=AGE<30	24.1	1.1585	0.9684	-16.4091	0.835909	7.19	7.31	1.66898	1.01669	318.449	326.104	2.40396	1.02404	0.925	0.7556	-18.3135	0.816865	3.3344	3.2918	-1.27759	0.987224	34.8612	32.3229	-7.28116	0.927188
13	M	20<=AGE<30	20.21	0.7665	1.3444	75.3947	1.75395	6.52	6.78	3.98773	1.03988	736.817	897.194	21.7662	1.21766	2.5413	4.108	61.6495	1.6165	9.7752	1.5437	-84.208	0.15792	69.3458	69.8556	0.735156	1.00735
14	F	30<=AGE<40	22.13	0.5505	0.9856	79.0372	1.79037	6.5	6.73	3.53846	1.03538	460.457	434.811	-5.5696	0.944304	3.7939	1.3846	-63.5046	0.364954	12.6624	6.1451	-51.4697	0.485303	120.283	113.992	-5.23	0.9477
15	F	20<=AGE<30	19.98	1.073	1.3288	23.8397	1.2384	6.5	6.61	1.69231	1.01692	964.182	817.198	-15.2444	0.847556	3.6032	1.1683	-67.576	0.32424	3.675	4.9309	34.1741	1.34174	145.397	93.4983	-35.6945	0.643055
16	F	20<=AGE<30	20.63	1.727	2.2496	30.2606	1.30261	6.41	6.91	7.80031	1.078	82.28	140.461	70.7111	1.70711	0.4554	0.195	-57.1805	0.428195	3.4285	1.1859	-65.4105	0.345895	43.6437	22.6344	-48.1382	0.518618
17	F	20<=AGE<30	21.32	0.858	0.8868	3.35664	1.03357	7.16	7.14	-0.27933	0.997207	352.516	404.19	14.6586	1.14659	1.3539	0.9713	-28.2591	0.717409	4.0512	4.1701	2.93493	1.02935	50.9446	44.1942	-13.2505	0.867495
18	F	20<=AGE<30	23.45	1.0635	1.9324	81.7019	1.81702	6.45	6.81	5.5814	1.05581	311.265	373.094	19.8639	1.19864	1.0459	0.4072	-61.067	0.38933	3.8232	3.9548	3.44214	1.03442	39.8966	31.628	-20.7251	0.792749
19	F	20<=AGE<30	20.94	0.519	1.0244	97.3796	1.9738	6.6	6.91	4.69697	1.04697	421.797	465.816	10.436	1.10436	2.6342	0.969	-63.2146	0.367854	9.3125	5.6108	-39.7498	0.602502	81.0953	40.6897	-49.8248	0.501752
20	F	20<=AGE<30	21.32	0.844	1.1012	30.4739	1.30474	6.5	6.81	4.76923	1.04769	184.606	319.23	72.9257	1.72926	1.4676	0.8875	-39.5271	0.604729	3.4615	4.1643	20.3033	1.20303	107.481	92.5816	-13.8622	0.861378
21	M	30<=AGE<40	20.52	1.464	1.7836	21.8306	1.21831	6.52	6.69	2.60736	1.02607	23.7401	26.016	9.58673	1.09587	0.3323	0.2063	-37.9175	0.620825	3.0557	2.332	-23.6836	0.763164	46.7765	26.326	-43.7196	0.562804
22	F	20<=AGE<30	24.32	2.7515	2.782	1.10849	1.01108	6.86	7.01	2.18659	1.02187	273.333	274.85	0.555111	1.00555	1.3017	0.638	-50.9872	0.490128	2.5997	3.0518	17.3905	1.1739	65.7954	68.4342	4.01061	1.04011
23	M	20<=AGE<30	21.05	1.4795	1.9388	31.0443	1.31044	6.92	7.06	2.02312	1.02023	543.788	646.963	18.9734	1.18973	1.2104	1.4932	23.3642	1.23364	2.93	6.0207	105.485	2.05485	31.0483	57.8119	86.1999	1.862
24	M	20<=AGE<30	20.36	1.727	2.3072	33.5958	1.33596	6.58	6.52	-0.911854	0.990881	268.781	276.367	2.82252	1.02823	1.4653	0.6717	-54.1596	0.458404	6.9606	6.0006	-13.7919	0.862081	35.1117	26.8888	-23.4193	0.765807
25	M	30<=AGE<40	20.97	0.8155	1.1708	43.5684	1.43568	6.99	6.94	-0.715308	0.992847	239.954	343.419	43.1184	1.43118	1.0702	0.7384	-31.0036	0.689964	5.1635	5.3571	3.74939	1.03749	68.9681	49.5371	-28.1739	0.718261
26	M	20<=AGE<30	21.54	1.1075	1.674	51.1512	1.51151	7.04	7.06	0.284091	1.00284	361.749	395.558	9.34604	1.09346	1.0241	0.8447	-17.5178	0.824822	5.4044	5.9518	10.1288	1.10129	42.1862	56.9296	34.9484	1.34948
27	F	20<=AGE<30	22.36	0.921	1.3396	45.4506	1.45451	6.91	6.89	-0.289436	0.997106	29.9907	51.7633	72.5978	1.72598	1.3179	1.4951	13.4456	1.13446	3.5171	4.6792	33.0414	1.33041	57.7138	47.0211	-18.5271	0.814729
28	M	20<=AGE<30	24.83	1.8355	2.7664	50.7164	1.50716	6.73	6.94	3.12036	1.0312	208.996	394.743	88.8757	1.88876	1.2953	0.7574	-41.5271	0.584729	5.1828	6.4806	25.0405	1.25041	90.1301	83.4362	-7.42693	0.925731
29	M	20<=AGE<30	20.17	1.033	1.0628	2.8848	1.02885	7.17	7.27	1.3947	1.01395	223.253	366.23	64.0422	1.64042	0.931	0.5941	-36.1869	0.638131	5.0433	4.3074	-14.5916	0.854084	103.737	77.8396	-24.9647	0.750353
30	M	20<=AGE<30	19.91	1.659	1.9084	15.0332	1.15033	6.84	6.74	-1.46199	0.98538	108.424	189.851	75.1012	1.75101	0.4144	0.6405	54.5608	1.54561	5.0649	7.0562	39.3157	1.39316	45.1383	45.4675	0.729314	1.00729
31	M	20<=AGE<30	18.64	0.64	0.818	27.8125	1.27812	6.5	6.3	-3.07692	0.969231	435.07	423.257	-2.71517	0.972848	3.0929	2.5598	-17.2363	0.827637	12.0715	11.5436	-4.37311	0.956269	85.2703	85.2716	0.00152456	1.00002
32	M	20<=AGE<30	19.74	1.06585	1.804	69.2546	1.69255	6.5	6.88	5.84615	1.05846	125.899	226.919	80.2392	1.80239	2.3571	0.6732	-71.4395	0.285605	9.1341	8.2819	-9.32987	0.906701	70.8414	91.0622	28.5438	1.28544
33	F	20<=AGE<30	23.31	1.178	2.1496	82.4788	1.82479	6.85	7.15	4.37956	1.0438	799.591	879.973	10.0529	1.10053	1.1215	0.8526	-23.9768	0.760232	0.8209	1.422	73.2245	1.73225	53.2967	48.2255	-9.51504	0.90485
34	F	40<=AGE<50	20.04	1.8645	2.0904	12.1158	1.12116	7.14	7.24	1.40056	1.01401	1036.73	865.009	-16.5638	0.834362	0.456	0.217	-52.4123	0.475877	1.9542	3.6565	87.1098	1.8711	17.7292	28.7092	61.9317	1.61932
35	M	20<=AGE<30	21.34	1.2015	1.8244	51.8435	1.51844	6.93	7.13	2.886	1.02886	329.181	353.516	7.39255	1.07393	0.601	0.315	-47.5874	0.524126	1.9592	1.5864	-19.0282	0.809718	22.7282	18.4361	-18.8845	0.811155
36	M	30<=AGE<40	22.07	1.671	2.2908	37.0916	1.37092	6.88	7.05	2.47093	1.02471	424.928	460.29	8.32203	1.08322	0.7066	0.7665	8.47721	1.08477	1.3014	2.3759	82.5649	1.82565	23.2331	26.8309	15.4857	1.15486
37	M	30<=AGE<40	20.39	1.0835	1.1512	6.24827	1.06248	6.65	6.98	4.96241	1.04962	502.562	670.98	33.5121	1.33512	1.4174	1.4842	4.71285	1.04713	3.4621	3.7601	8.60749	1.08607	73.7714	98.1619	33.0623	1.33062
38	M	30<=AGE<40	22.31	1.589	2.0204	27.1492	1.27149	6.83	6.86	0.439239	1.00439	554.624	534.88	-3.55978	0.964402	0.323	0.043	-86.6873	0.133127	2.5997	2.6473	1.83098	1.01831	30.8186	17.8064	-42.2219	0.577781
39	F	20<=AGE<30	20.71	1.4615	1.6364	11.9672	1.11967	6.59	6.92	5.00759	1.05008	633.598	733.233	15.7254	1.15725	0.5942	0.8278	39.3134	1.39313	1.8007	3.1653	75.7816	1.75782	27.9164	38.2893	37.157	1.37157
40	M	40<=AGE<50	20.33	1.4455	1.6652	15.1989	1.15199	7.1	7.12	0.28169	1.00282	1126.27	1136.37	0.896884	1.00897	1.074	1.2006	11.7877	1.11788	2.5491	4.7281	85.4812	1.85481	30.3609	35.7126	17.6269	1.17627
41	F	20<=AGE<30	19.76	0.8915	1.0848	21.6826	1.21683	6.86	6.92	0.874636	1.00875	1177.23	855.367	-27.3408	0.726592	1.3139	1.0651	-18.936	0.81064	1.7365	2.1161	21.8601	1.2186	19.2792	19.5247	1.27339	1.01273
42	F	20<=AGE<30	20.59	1.172	2.0052	71.0922	1.71092	7.16	7.18	0.27933	1.00279	943.983	1019.28	7.9769	1.07977	0.8235	0.6955	-15.5434	0.844566	2.6295	2.8751	9.34018	1.0934	10.8042	11.5971	7.33881	1.07339
43	F	40<=AGE<50	21.64	1.3145	1.1856	-9.80601	0.90194	6.88	6.89	0.145349	1.00145	1052.8	1076.68	2.26783	1.02268	1.3033	1.0641	-18.3534	0.816466	3.3849	5.4312	60.4538	1.60454	41.8174	26.1416	-37.4863	0.625137
44	F	20<=AGE<30	19.55	0.5205	0.8816	69.3756	1.69376	6	6.5	8.33333	1.08333	509.89	678.437	33.0555	1.33055	1.5487	1.2867	-16.9174	0.830826	14.5465	6.4327	-55.7784	0.442216	72.5291	59.9684	-17.3182	0.826818
45	M	20<=AGE<30	20.47	1.635	2.0968	28.2446	1.28245	6.62	7.02	6.0423	1.06042	701.602	810.691	15.5486	1.15549	0.9607	0.8318	-13.4173	0.865827	4.0205	2.6171	-34.9061	0.650939	27.8408	28.9138	3.85406	1.03854
46	F	30<=AGE<40	22.99	1.81	1.9756	9.14917	1.09149	6.94	7.06	1.72911	1.01729	755.19	824.088	9.12335	1.09123	0.5684	0.6723	18.2794	1.18279	0.9271	1.6836	81.5985	1.81599	30.3805	35.3688	16.4194	1.16419
47	F	30<=AGE<40	20.96	1.147	1.12	-2.35397	0.97646	6.85	6.82	-0.437956	0.99562	1090.11	1067.53	-2.07166	0.979283	2.0805	1.8855	-9.37275	0.906273	2.7433	5.2502	91.3826	1.91383	53.4645	47.1185	-11.8696	0.881304
48	M	20<=AGE<30	23.47	1.2895	2.0356	57.8596	1.5786	6.81	7.09	4.1116	1.04112	967.244	955.761	-1.1872	0.988128	1.4598	1.0342	-29.1547	0.708453	1.1541	2.2987	99.1768	1.99177	36.4647	33.9158	-6.99005	0.9301
49	F	30<=AGE<40	22.41	1.249	1.4056	12.538	1.12538	6.83	7.11	4.09956	1.041	615.861	780.452	26.7253	1.26725	1.1399	0.7571	-33.5819	0.664181	2.0464	3.93	92.0446	1.92045	55.6166	63.7283	14.585	1.14585
50	F	30<=AGE<40	22.08	0.988	1.4568	47.4494	1.47449	5.35	5.96	11.4019	1.11402	760.166	842.844	10.8764	1.10876	2.1815	0.8325	-61.8382	0.381618	6.5701	7.9963	21.7074	1.21707	61.7964	80.5345	30.3223	1.30322
51	F	20<=AGE<30	18.75	1.909	2.506	31.2729	1.31273	6.75	6.89	2.07407	1.02074	440.17	410.697	-6.69589	0.933041	0.4084	0.3657	-10.4554	0.895446	0.95863	1.8298	90.8766	1.90877	37.948	19.6074	-48.3309	0.516691
52	F	30<=AGE<40	22.99	0.775	1.4148	82.5548	1.82555	6.4	6.79	6.09375	1.06094	508.303	802.653	57.9084	1.57908	0.8096	0.7347	-9.25148	0.907485	6.5118	5.5864	-14.2111	0.857889	50.1676	45.2901	-9.72241	0.902776
53	F	30<=AGE<40	19.07	1.0375	1.6468	58.7277	1.58728	6.99	7.06	1.00143	1.01001	464.889	527.098	13.3814	1.13381	0.6155	0.4608	-25.134	0.74866	3.0994	3.3976	9.62122	1.09621	26.9219	29.5707	9.83883	1.09839
54	M	30<=AGE<40	24.08	2.243	3.2936	46.8391	1.46839	6.57	6.75	2.73973	1.0274	258.778	542.65	109.697	2.09697	0.1327	0.1826	37.6036	1.37604	3.4065	2.968	-12.8724	0.871276	18.0574	16.6688	-7.68992	0.923101
55	F	30<=AGE<40	21.64	2.5765	2.458	-4.59926	0.954007	7.2	7.25	0.694444	1.00694	448.199	453.13	1.1002	1.011	0.9723	0.7041	-27.5841	0.724159	3.4563	5.7643	66.7766	1.66777	62.8498	35.0506	-44.2312	0.557688
56	F	20<=AGE<30	20.84	1.338	1.84	37.5187	1.37519	6.67	7.24	8.54573	1.08546	913.245	979.247	7.22716	1.07227	1.565	1.0332	-33.9808	0.660192	4.0034	6.317	57.7909	1.57791	26.9063	29.9012	11.1309	1.11131
57	M	30<=AGE<40	18.69	1.5365	2.3112	50.4198	1.5042	6.81	6.78	-0.440529	0.995595	419.371	428.095	2.08035	1.0208	1.4075	0.9996	-28.9805	0.710195	3.3439	4.2369	26.7053	1.26705	42.3857	65.1138	53.6221	1.53622
58	M	30<=AGE<40	22.52	1.1695	2.1224	81.4793	1.81479	6.65	6.91	3.90977	1.0391	934.876	947.911	1.39429	1.01394	1.3344	1.0453	-21.6652	0.783348	5.3378	4.8923	-8.34614	0.916539	69.9731	48.0854	-31.2802	0.687198
59	M	20<=AGE<30	24.07	1.3165	1.4768	12.1762	1.12176	7.07	7.14	0.990099	1.0099	870.924	720.208	-17.3053	0.826947	1.0097	0.6826	-32.3958	0.676042	4.6028	5.3768	16.8159	1.16816	39.027	42.8514	9.79937	1.09799
60	F	20<=AGE<30	19.11	1.0385	1.8736	80.4141	1.80414	7.02	7.15	1.85185	1.01852	238.14	361.749	51.9062	1.51906	1.0372	0.9098	-12.2831	0.877169	4.4662	5.2409	17.3458	1.17346	46.857	42.5018	-9.29466	0.907053
	F：33，M：27			1.30281	1.65219		1.31221	6.751	6.92683		1.02692	505.386	542.039	7.25246	1.18265	1.23157	0.89875	-27.024	0.778888	4.243	4.46	5.11428	1.27961	51.4555	48.2505	-6.22867	0.984017
		30.62±0.74		1.28±0.06	1.65±0.07			6.75±0.04	6.93±0.03			502.72±40.18	542.04±36.71			1.23±0.10	0.90±0.08			4.10±0.41	4.49±0.30			51.36±3.43	48.25±3.07
unpaired t test				p=0.0007,t=3.462	p<0.0001,t=4.454		p=0.8293,t=0.2160	p<0.0001,方差不齐， Mann-Whitney test, U=945.5	p<0.0001,方差不齐， Mann-Whitney test, U=1046			P=0.3014,t=1.038	P=0.0557,t=1.933			p=0.0003,方差不齐， Mann-Whitney test, U=1040	p=0.0245,t=2.279			p<0.0001,方差不齐， Mann-Whitney test, U=872.5	p<0.0001,方差不齐， Mann-Whitney test, U=697			p<0.0001,方差不齐， Mann-Whitney test, U=780	p<0.0001,方差不齐， Mann-Whitney test, U=934
paired t test					p<0.0001,t=7.302				p<0.0001,t=7.226				P=0.0107,t=2.635				p<0.0001,t=4.186				p=0.006,方差不齐。				p=0.2008,方差不齐。
