# Supplementary material for: Decreased salivary α-amylase activity responding to citric acid stimulation in Myasthenia gravis with malnutrition
Source: PLoS One. 2022 Jun 15;17(6):e0269621. doi: 10.1371/journal.pone.0269621 (PMC9200330; doi:10.1371/journal.pone.0269621)
Supplement: S2 Data — (XLS) [file pone.0269621.s002.xls]

## Sheet: NRS2002 SCORE
				WNA
NUMBER	AGE	GENDER	BMI	BMI SCORE	Dietary changes	Disease severity	Weight loss in recent 3 months	TOTAL SCORE	Classification	Diagnosis	Anorexia	Salivation clearing in mouth	Pre acid SAA activity(U/mL)	SAA activity after acid(U/mL)	Change ratio	SAA activity ratio	Pre acid PH value	PH value after acid	Change ratio	PH ratio	Pre acid BCA (mg/mL)	BCA after acid (mg/mL)	Change ratio	BCA ratio	Pre acid SFR (mL/min)	SFR after acid (mL/min)	Change ratio	SFR ratio	Total activity of pre acid SAA(U/mL)	Total activity of SAA after acid(U/mL)	Total activity ratio of SAA	Pre acid Ca2+ (mg/dL)	Ca2+ after acid (mg/dL)	Change ratio	Ratio (AFTER/PRE)	Pre acid Cl- (mg/dL)	Cl- after acid (mg/dL)	Change ratio	Ratio (AFTER/PRE)
1	50<=AGE<60	FEMALE	15.84	3	1	1	0	5	RISK	MG-IIa	2	0	768.129	64.2516	-91.6353	0.0836469	6.17	6.61	7.13128	1.07131	1.169	0.454	-61.1634	0.388366	0.95	1.43	50.5263	1.50526	729.722	91.8798	0.125911	5.009	9.7644	94.9371	1.94937	81.695	65.5901	-19.7134	0.802866
2	20<=AGE<30	FEMALE	15.92	3	1	1	0	5	RISK	MG-Ⅱb	1	2	842.511	387.034	-54.0618	0.459382	5.47	5.1	-6.76417	0.932358	3.2571	1.1203	-65.6044	0.343956	0.8715	0.9204	5.61102	1.05611	734.248	356.226	0.485158	15.1719	8.7173	-42.5431	0.574569	139.616	71.6657	-48.6694	0.513306
3	40<=AGE<50	FEMALE	16.57	3	1	1	0	5	RISK	MG-III	2	2	410.891	361.597	-11.9969	0.880031	5.7	6	5.26316	1.05263	1.8278	1.3038	-28.6683	0.713317	0.318	0.3757	18.1447	1.18145	130.663	135.852	1.03971	21.8686	21.0501	-3.74281	0.962572	113.439	94.1309	-17.0203	0.829797
4	40<=AGE<50	MALE	16.58	3	1	1	0	5	RISK	MG-Ⅱb	2	1	619.785	318.2	-48.6596	0.513404	6.9	7.29	5.65217	1.05652	1.0171	1.0048	-1.20932	0.987907	1.64	1.901	15.9146	1.15915	#REF!	#REF!	#REF!	9.19341	18.0963	96.8399	1.9684	51.7071	89.4466	72.9871	1.72987
5	50<=AGE<60	FEMALE	17.68	3	1	1	0	5	RISK	MG-Ⅱb	3	2	619.785	318.2	-48.6596	1.06146	7.17	7.48	4.32357	1.04324	1.2842	1.4902	16.0411	1.16041	2.216	2.0436	-7.77978	0.922202	1373.44	650.274	0.473462	8.0718	7.1885	-10.943	0.89057	59.1485	49.1859	-16.8434	0.831566
6	50<=AGE<60	FEMALE	16.37	3	0	1	0	4	RISK	MG-IIa	1	1	594.355	502.811	-15.4022	0.845978	7.22	7.43	2.90859	1.02909	1.0943	0.676	-38.2253	0.617747	1.8265	2.5625	40.2956	1.40296	1085.59	1288.45	1.18687	1.29198	2.3778	84.0431	1.84043	17.4996	16.6341	-4.94583	0.950542
7	40<=AGE<50	MALE	16.39	3	0	1	0	4	RISK	MG-Ⅱb	0	0	842.97	1161.16	37.7464	0.62993	6.58	6.93	5.31915	1.05319	2.7745	1.2668	-54.3413	0.456587	0.726	0.547	-24.6556	0.753444	611.996	635.155	1.03784	6.19855	12.3532	99.2916	1.99292	71.6813	69.4267	-3.14531	0.968547
8	20<=AGE<30	FEMALE	16.43	3	0	1	0	4	RISK	MG-Ⅱb	1	0	601.265	435.07	-27.6408	0.723592	5.95	6.32	6.21849	1.06218	3.4943	1.6515	-52.7373	0.472627	1.2425	1.0484	-15.6217	0.843783	747.072	456.128	0.610554	15.3571	12.9717	-15.5329	0.844671	123.846	62.951	-49.1701	0.508299
9	40<=AGE<50	MALE	16.57	3	0	1	0	4	RISK	MG-Ⅱb	1	2	633.835	503.429	-20.5742	0.794258	6.43	5.52	-14.1524	0.858476	1.1477	0.9789	-14.7077	0.852923	1.1895	0.9724	-18.2514	0.817486	753.947	489.534	0.649295	3.7989	7.1132	87.2437	1.87244	62.9271	57.0938	-9.26993	0.907301
10	30<=AGE<40	FEMALE	16.59	3	0	1	0	4	RISK	MG-Ⅱb	2	2	1538.58	344.333	-77.6201	0.223799	5.82	4.92	-15.4639	0.845361	1.8627	0.5916	-68.2397	0.317603	0.7435	1.21	62.7438	1.62744	1143.94	416.643	0.364219	16.6667	12.9638	-22.2174	0.777826	113.815	58.5099	-48.5922	0.514078
11	30<=AGE<40	FEMALE	16.77	3	0	1	0	4	RISK	MG-Ⅱb	1	1	915.745	534.113	-41.6745	0.583255	5.58	6.3	12.9032	1.12903	4.635	2.4	-48.2201	0.517799	0.5175	0.8672	67.5749	1.67575	473.898	463.182	0.977388	18.854	15.4654	-17.9728	0.820272	51.6689	64.8912	25.5904	1.2559
12	40<=AGE<50	FEMALE	16.88	3	0	1	0	4	RISK	MG-I	2	0	173.07	131.287	-24.1421	0.758579	6.96	6.55	-5.8908	0.941092	0.4668	0.2683	-42.5236	0.574764	1.7705	1.5968	-9.81079	0.901892	306.421	209.64	0.684157	2.2755	4.1427	82.0567	1.82057	34.4104	25.8218	-24.9593	0.750407
13	30<=AGE<40	FEMALE	16.93	3	0	1	0	4	RISK	MG-IIb	0	0	238.153	422.911	77.5799	0.298935	6.55	6.66	1.67939	1.01679	2.3842	0.688	-71.1434	0.288566	0.684	0.8237	20.424	1.20424	162.896	348.352	2.13849	1.9441	3.7393	92.3409	1.92341	70.116	56.8854	-18.8696	0.811304
14	50<=AGE<60	MALE	16.98	3	0	1	0	4	RISK	MG-Ⅱb	0	1	289.098	190.325	-34.1659	0.658341	7.11	7.33	3.09423	1.03094	0.6132	0.3023	-50.7012	0.492988	1.854	1.399	-24.5415	0.754585	535.988	266.265	0.496774	3.0823	4.7636	54.5469	1.54547	81.1877	57.4742	-29.2082	0.707918
15	40<=AGE<50	MALE	16.98	3	0	1	0	4	RISK	MG-Ⅱb	3	0	631.937	188.908	-70.1065	0.298935	6.5	7	7.69231	1.07692	2.76	2.024	-26.6667	0.733333	0.342	0.418	22.2222	1.22222	216.122	78.9635	0.365365	16.1991	11.448	-29.3294	0.706706	207.654	175.077	-15.688	0.84312
16	50<=AGE<60	MALE	17.02	3	0	1	0	4	RISK	MGIIa	1	0	669.664	187.743	-71.9647	0.280353	6.16	6.14	-0.324675	0.996753	5.7718	1.9547	-66.1336	0.338664	1.0765	0.7928	-26.3539	0.736461	720.894	148.842	0.206469	15.628	10.2478	-34.4267	0.655733	142.325	99.3624	-30.1861	0.698139
17	40<=AGE<50	FEMALE	17.02	3	0	1	0	4	RISK	MGIIa	2	1	808.51	611.75	-24.3361	0.756639	6.79	7.02	3.38733	1.03387	3.2022	0.6078	-81.0193	0.189807	0.853	1.0283	20.551	1.20551	689.659	629.063	0.912136	1.5973	3.18864	99.6269	1.99627	87.6743	83.3465	-4.93622	0.950638
18	30<=AGE<40	FEMALE	17.03	3	1	0	0	4	RISK	MG-III	2	1	411.312	351.781	-14.4734	0.855266	6.04	5.54	-8.27815	0.917219	2.3093	1.7546	-24.0203	0.759797	0.552	0.5744	4.05797	1.04058	227.044	202.063	0.889972	13.8506	15.676	13.1792	1.13179	112.138	67.9237	-39.4286	0.605714
19	15<=AGE<20	MALE	17.22	3	0	1	0	4	RISK	MG-IIa	0	1	181.61	184.192	1.4219	1.01422	6.29	6.64	5.56439	1.05564	0.9765	0.4921	-49.6057	0.503943	0.932	1.6136	73.133	1.73133	169.26	297.212	1.75595	7.0075	4.8333	-31.0268	0.689732	50.4557	25.8218	-48.8228	0.511772
20	40<=AGE<50	MALE	17.26	3	0	1	0	4	RISK	MG-IIb	1	2	436.115	432.16	-0.906871	0.990931	6.55	6.66	1.67939	1.01679	0.365	0.342	-6.30137	0.936986	1.792	1.8255	1.86942	1.01869	781.518	788.908	1.00946	2.2897	2.2177	-3.14452	0.968555	52.7823	58.3619	10.571	1.10571
21	50<=AGE<60	FEMALE	17.29	3	0	1	0	4	RISK	MG-IIa	1	1	870.519	578.959	-33.4927	0.665073	6.3	5.6	-11.1111	0.888889	4.1137	1.1662	-71.6508	0.283492	0.3655	0.8536	133.543	2.33543	318.175	494.199	1.55323	27.0961	21.8644	-19.3079	0.806921	148.046	62.9803	-57.4589	0.425411
22	50<=AGE<60	MALE	17.29	3	0	1	0	4	RISK	MG-IIa	1	2	459.31	426.13	-7.22388	0.927761	6.1	5.3	-13.1148	0.868852	2.8149	2.2363	-20.5549	0.794451	0.35	0.51	45.7143	1.45714	160.758	217.326	1.35188
23	50<=AGE<60	MALE	17.34	3	0	1	0	4	RISK	MG-Ⅱb	2	0	140.19	144.323	2.94836	1.02948	5.88	5.61	-4.59184	0.954082	0.6362	0.669	5.15561	1.05156	0.8185	1.2492	52.6206	1.52621	114.745	180.288	1.5712	16.4289	13.0657	-20.4712	0.795288	80.862	52.1236	-35.5401	0.644599
24	40<=AGE<50	FEMALE	17.59	3	0	1	0	4	RISK	MG-Ⅱb	0	0	736.906	466.467	-36.6993	0.633007	6.25	5.22	-16.48	0.6752	1.6122	1.4036	-12.9388	0.870612	0.655	0.496	-24.2748	0.757252	482.674	231.368	0.479346	11.3331	15.6136	37.7699	1.3777	73.9648	68.6003	-7.25277	0.927472
25	50<=AGE<60	MALE	17.64	3	0	1	0	4	RISK	MG-Ⅱb	0	0	877.21	718.654	-18.075	0.81925	6.54	6.61	1.07034	1.0107	2.2182	1.3997	-36.8993	0.631007	1.06	1.0084	-4.86792	0.951321	929.843	724.691	0.779369	5.3724	8.878	65.252	1.65252	62.3417	52.3791	-15.9806	0.840194
26	40<=AGE<50	FEMALE	17.64	3	0	1	0	4	RISK	MG-Ⅱb	2	1	452.106	298.781	-33.9133	0.660867	6.31	5.85	-7.29002	0.9271	3.8236	1.7754	-53.5673	0.464327	0.496	1.12	125.806	2.25806	224.244	334.635	1.49228	9.891	19.1938	94.0536	1.94054	154.484	110.1	-28.7302	0.712698
27	30<=AGE<40	MALE	17.87	3	0	1	0	4	RISK	MG-IIb	1	1	461.597	381.647	-17.3203	0.826797	6.87	7.09	3.20233	1.03202	0.7468	0.6399	-14.3144	0.856856	1.2495	1.7596	40.8243	1.40824	576.765	671.546	1.16433	2.2563	3.9896	76.8205	1.7682	56.2672	84.8303	50.7633	1.50763
28	40<=AGE<50	MALE	17.94	3	0	1	0	4	RISK	MG-IIb	1	1	435.089	349.24	-19.7314	0.802686	6.85	7.19	4.9635	1.04964	1.559	1.005	-35.5356	0.644644	1.355	1.388	2.43542	1.02435	589.546	484.745	0.822235	1.8863	1.2631	-33.0382	0.669618	20.9033	28.4459	36.0833	1.36083
29	50<=AGE<60	MALE	18.19	3	0	1	0	4	RISK	MG-Ⅱb	0	0	651.894	459.579	-29.501	0.70499	6.4	6.5	1.5625	1.01562	2.6174	1.1062	-57.7367	0.422633	0.661	1.3832	109.259	2.09259	430.902	635.689	1.47525	18.7223	16.2943	-12.9685	0.870315	83.769	68.072	-18.7384	0.812616
30	20<=AGE<30	FEMALE	18.32	3	0	1	0	4	RISK	MG-Ⅱ	2	1	808.51	611.753	-24.3358	0.756642	6.58	6.93	5.31915	1.05319	1.8843	1.4285	-24.1894	0.758106	0.6955	0.8655	24.4428	1.24443	562.318	529.472	0.941587	20.2163	19.3496	-4.28713	0.957129	64.7024	60.3909	-6.66359	0.933364
31	20<=AGE<30	FEMALE	18.44	3	0	1	0	4	RISK	MG-IIa	1	1	772.311	264.889	-65.7018	0.342982	5.88	6.47	10.034	1.10034	2.2423	0.8473	-62.2129	0.377871	1.0095	0.9764	-3.27885	0.967211	779.648	258.638	0.331736	8.1016	7.623	-5.90748	0.940925	115.173	88.6695	-23.0118	0.769882
32	40<=AGE<50	FEMALE	18.47	3	0	1	0	4	RISK	MG-IIa	1	2	510.71	521.13	2.0403	1.0204	5.8	5.5	-5.17241	0.948276	1.3852	1.2219	-11.7889	0.882111	0.58	0.56	-3.44828	0.965517	296.212	291.833	0.985217
33	40<=AGE<50	FEMALE	17.08	3	0	0	0	3	RISK	MG-Ⅱb	0	0	283.609	157.401	-44.5008	0.521559	6.39	4.93	-22.8482	0.771518	1.6765	0.711	-57.5902	0.424098	1.084	1.0896	0.516605	1.00517	307.432	171.504	0.557859	7.7492	14.9543	92.9786	1.92979	58.6376	75.8807	29.4062	1.29406
34	50<=AGE<60	FEMALE	17.38	3	0	0	0	3	RISK	MGIIb	2	0	736.968	698.031	-5.28338	0.947166	5.85	5.12	-12.4786	0.875214	1.8549	1.363	-26.5189	0.734811	0.6003	0.4627	-22.9219	0.770781	442.402	322.979	0.730058	5.6856	11.2314	97.5412	1.97541	43.9056	71.4233	62.6747	1.62675
35	40<=AGE<50	FEMALE	17.64	3	0	0	0	3	RISK	MG-IIa	0	1	600.998	230.673	-61.6183	0.598708	6.02	5.49	-8.80399	0.91196	2.077	1.0522	-49.3404	0.506596	1.0065	1.1828	17.5161	1.17516	604.904	272.84	0.451047	7.623	13.6393	78.923	1.78923	146.875	48.7244	-66.826	0.33174
36	30<=AGE<40	MALE	18.08	3	0	0	0	3	RISK	MG-III	2	1	236.288	68.8715	-70.8528	1.01501	6.5	7	7.69231	1.07692	2.081	2.351	12.9745	1.12975	0.5	0.369	-26.2	0.738	118.144	25.4136	0.215107	12.9669	26.8657	107.186	2.07186	106.345	130.581	22.7893	1.22789
37	50<=AGE<60	MALE	18.57	2	0	1	0	3	RISK	MG-IIa	0	0	147.019	167.502	13.9324	1.13932	6.74	6.67	-1.03858	0.989614	0.366	0.4578	25.082	1.25082	1.5645	1.6064	2.67817	1.02678	230.011	269.076	1.16984	4.2329	5.4559	28.8927	1.28893	67.7062	55.3168	-18.2988	0.817012
38	50<=AGE<60	FEMALE	20.16	1	1	1	0	3	RISK	MG-IIb	2	2	377.646	341.264	-9.63397	1.17922	7.15	7.39	3.35664	1.03357	2.092	1.952	-6.69216	0.933078	0.5865	0.5985	2.04604	1.02046	221.489	204.246	0.92215	8.798	17.0342	93.6145	1.93614	154.317	118.565	-23.1681	0.768319
39	40<=AGE<50	FEMALE	20.25	1	1	1	0	3	RISK	MG-Ⅱb	2	1	486.644	291.357	-40.1292	1.32469	5.5	6	9.09091	1.09091	1.8955	1.502	-20.7597	0.792403	0.2915	0.6436	120.789	2.20789	141.857	187.518	1.32188	21.185	16.4968	-22.1298	0.778702	101.937	78.052	-23.431	0.76569
40	20<=AGE<30	FEMALE	21.24	2	0	1	0	3	RISK	MG-Ⅱb	1	2	755.076	560.593	-25.7568	0.742432	6.5	6.96	7.07692	1.07077	2.1987	3.234	47.0869	1.47087	0.2415	0.5964	146.957	2.46957	182.351	334.338	1.83348	28.9849	33.8757	16.8736	1.16874	50.9982	87.6949	71.9569	1.71957
41	40<=AGE<50	MALE	22.14	2	0	1	0	3	RISK	MG-Ⅱa	0	0	447.13	453.841	1.50091	1.01501	6.52	6.69	2.60736	1.02607	1.9091	0.9226	-51.6736	0.483264	0.6835	1.3376	95.6986	1.95699	305.613	607.058	1.98636	15.272	12.0772	-20.9193	0.790807	113.27	111.489	-1.57252	0.984275
42	50<=AGE<60	MALE	22.95	2	0	1	0	3	RISK	MG-Ⅱb	0	2	572.237	384.343	-32.835	0.67165	6.98	7.34	5.15759	1.05158	0.4934	0.2318	-53.0199	0.469801	1.8445	2.4248	31.4611	1.31461	1055.49	931.955	0.882959	10.3819	6.9847	-32.7223	0.672777	80.3511	71.9211	-10.4915	0.895085
43	20<=AGE<30	FEMALE	18.67	1	1	1	0	3	RISK	MG-Ⅱb	3	0	655.698	565.266	-13.7918	0.862082	6.5	7	7.69231	1.07692	5.155	2.432	-52.8225	0.471775	0.475	0.7008	47.5368	1.47537	311.457	396.139	1.27189	15.7449	18.5047	17.5282	1.17528	78.6884	85.1079	8.15813	1.08158
44	30<=AGE<40	MALE	18.99	1	0	1	0	2	NORMAL	MG-III，	2	0	416.908	313.186	-24.8789	0.751211	6.4	6.63	3.59375	1.03594	0.598	0.446	-25.4181	0.745819	1.9015	1.776	-6.60005	0.933999	792.751	556.218	0.701631	0.556	0.4646	-16.4388	0.835612	102.265	14.2262	-86.0889	0.139111
45	30<=AGE<40	FEMALE	19.05	1	0	1	0	2	NORMAL	MG-IIb	0	0	397.6	361.238	-9.14541	0.908546	6.25	6.39	2.24	1.0224	2.191	1.113	-49.2013	0.507987	0.8385	1.2425	48.1813	1.48181	333.388	448.838	1.34629	6.9052	10.1025	46.3028	1.46303	88.0723	94.9298	7.78622	1.07786
46	40<=AGE<50	FEMALE	19.21	1	0	1	0	2	NORMAL	MG-IIb	2	2	535.121	691.343	29.1938	0.718236	7.09	6.93	-2.2567	0.977433	0.5156	0.3739	-27.4825	0.725175	1.7225	1.6228	-5.7881	0.942119	921.746	1121.91	1.21716	1.684	3.091	83.5511	1.83551	19.4195	16.3282	-15.9185	0.840815
47	30<=AGE<40	FEMALE	19.34	1	0	1	0	2	NORMAL	MG-Ⅱb	2	1	896.907	724.216	-19.2541	0.807459	5.78	5.66	-2.07612	0.979239	2.4484	2.1713	-11.3176	0.886824	0.75	0.746	-0.533333	0.994667	672.68	540.265	0.803153	14.3485	19.4386	35.4748	1.35475	138.605	124.091	-10.4715	0.895285
48	50<=AGE<60	FEMALE	19.46	1	0	1	0	2	NORMAL	MG-IIa	2	2	434.504	442.268	1.78687	1.01787	7.15	7.39	3.35664	1.03357	0.86	0.474	-44.8837	0.551163	1.354	1.7865	31.9424	1.31942	588.318	790.112	1.343	0.4582	0.7567	65.1462	1.65146	11.5059	10.5167	-8.59733	0.914027
49	50<=AGE<60	MALE	19.88	1	0	1	0	2	NORMAL	MG-Ⅱb	1	2	654.493	796.137	21.6417	0.352446	5.71	6.52	14.1856	1.14186	3.243	1.886	-41.844	0.58156	1.176	1.55	31.8027	1.31803	769.684	1234.01	1.60327	9.8235	18.0501	83.7441	1.83744	131.281	161.308	22.872	1.22872
50	40<=AGE<50	FEMALE	19.95	1	0	1	0	2	NORMAL	MG-Ⅱb	0	0	1003.9	831.312	-17.192	0.82808	6.87	7.48	8.87918	1.08879	2.6108	0.8518	-67.374	0.32626	1.657	3.1416	89.5957	1.89596	1663.47	2611.65	1.57	6.5396	3.7282	-42.9904	0.570096	136.506	76.3581	-44.0627	0.559373
51	40<=AGE<50	MALE	20.21	1	0	1	0	2	NORMAL	MG-Ⅱb	1	2	388.97	413.65	6.34496	1.06345	5.9	5.2	-11.8644	0.881356	3.119	2.3952	-23.2062	0.767938	0.29	0.47	62.069	1.62069	112.801	194.415	1.72352
52	40<=AGE<50	MALE	20.34	1	0	1	0	2	NORMAL	MG-IIa	0	0	462.993	423.164	-8.60243	0.913976	6.66	6.78	1.8018	1.01802	1.2172	0.5304	-56.4246	0.435754	1.586	1.8424	16.1665	1.16166	734.306	779.637	1.06173	4.7687	4.3986	-7.76103	0.92239	41.9055	37.8183	-9.75337	0.902466
53	50<=AGE<60	FEMALE	20.37	1	0	1	0	2	NORMAL	MG-Ⅱa	1	0	392.623	400.844	2.09389	1.02094	6.68	7.06	5.68862	1.05689	1.296	0.948	-26.8519	0.731481	1.5045	2.2852	51.891	1.51891	590.701	916.009	1.55071	4.2866	3.6927	-13.8548	0.861452	62.9749	63.2624	0.456531	1.00457
54	50<=AGE<60	MALE	21.19	1	0	1	0	2	NORMAL	MGIIa	1	1	782.827	982.484	25.5045	1.25505	5.31	5.18	-2.44821	0.975518	2.7023	1.9859	-26.5108	0.734892	0.533	0.779	46.1538	1.46154	417.247	765.355	1.8343	18.7514	22.0431	17.5544	1.17554	121.06	95.3406	-21.245	0.78755
55	15<=AGE<20	MALE	22.08	1	0	1	0	2	NORMAL	MG-Ⅱb	0	1	1128.1	1197.43	6.14586	1.06146	6.48	5.01	-22.6852	0.773148	1.8707	1.0254	-45.1863	0.548137	0.6835	0.745	8.99781	1.08998	771.058	892.088	1.15697	10.3307	20.6392	99.7851	1.99785	56.0488	56.2715	0.397332	1.00397
56	30<=AGE<40	FEMALE	22.27	1	0	1	0	2	NORMAL	MG-Ⅱb	0	1	328.713	635.204	93.2394	1.93239	5.85	6.27	7.17949	1.07179	4.436	2.347	-47.092	0.52908	0.69	1.2668	83.5942	1.83594	226.812	804.676	3.54776	26.8889	16.1292	-40.0154	0.599846	104.654	80.9879	-22.6137	0.773863
57	40<=AGE<50	FEMALE	22.27	1	0	1	0	2	NORMAL	MG-Ⅱb	1	2	541.749	445.329	-17.7978	1.37746	6.5	6.8	4.61538	1.04615	0.679	0.638	-6.03829	0.939617	0.2975	0.756	154.118	2.93592	161.17	336.669	2.0889	26.4875	3.8501	-85.4645	0.145355	230.063	135.209	-41.2296	0.587704
58	40<=AGE<50	FEMALE	23.24	1	0	1	0	2	NORMAL	MG-Ⅱb	0	2	76.8449	127.674	66.1448	1.66145	6.35	6.51	2.51969	1.0252	1.1006	0.7821	-28.9388	0.710612	0.503	1.2968	157.813	3.06572	38.653	165.567	4.28343	15.6475	15.138	-3.25611	0.967439	61.0644	58.2545	-4.60154	0.953985
59	50<=AGE<60	FEMALE	18.84	0	0	1	0	1	NORMAL	MG-IIb	1	1	288.452	430.4	49.2101	0.545673	7.34	7.32	-0.27248	0.997275	1.056	1.054	-0.189394	0.998106	1.231	1.069	-13.16	0.8684	355.085	460.098	1.29574	3.547	7.0423	98.5424	1.98542	50.9883	83.6781	64.1124	1.64112
60	40<=AGE<50	FEMALE	24.47	1	0	0	0	1	NORMAL	MG-III	1	0	1074.84	1052.91	-2.04038	1.51759	6.1	5.07	-16.8852	0.831148	1.1852	1.1197	-5.52649	0.944735	0.6025	1.1515	91.1203	1.9112	647.592	1212.43	1.87221	15.2103	6.5323	-57.0534	0.429466	71.1052	34.9994	-50.778	0.49222
